# Supplementary material for: Subcellular tracking reveals the location of dimethylsulfoniopropionate in microalgae and visualises its uptake by marine bacteria
Source: eLife. 2017 Apr 4;6:e23008. doi: 10.7554/eLife.23008 (PMC5380433; doi:10.7554/eLife.23008)
Supplement: Figure 3—source data 1. — DOI: http://dx.doi.org/10.7554/eLife.23008.012 [file elife-23008-fig3-data1.xlsx]

## Sheet: Fig.3
Sample	Feature	Area	Mean 32S	STDV		Mean 34S	STDV		Total counts 32S	Total counts 34S		Ratio
P12 bacteria	hotspot	22	79.9603	12.4936		58.0356	17.1276		1759.13	1276.78		0.725805			Average	SD	SE
P12 bacteria	hotspot	20	75.9052	13.8161		68.2302	20.0779		1518.1	1364.6		0.898887		Hotspot	0.970582	0.0117998	0.00373143
P12 bacteria	hotspot	13	94.085	17.1953		62.3413	14.9841		1223.1	810.437		0.662607		Chloroplast	0.384207	0.0193151	0.0111516
P12 bacteria	hotspot	13	95.162	16.6553		72.885	17.2732		1237.11	947.506		0.765905		Cytoplasm	0.451109	0.116554	0.0197013
P12 bacteria	hotspot	22	81.8699	20.2262		40.7902	8.79246		1801.14	897.385		0.498232		Vacuole	0.337483	0.0872253	0.0251798
P12 bacteria	hotspot	11	112.921	36.5027		102.721	25.2007		1242.14	1129.93		0.909668		Nucleus	0.0873127	0.264263	0.0590909
P12 bacteria	hotspot	22	100.737	23.2548		84.7545	24.0092		2216.21	1864.6		0.841347
P12 bacteria	hotspot	41	71.3218	18.184		83.9716	22.3054		2924.2	3442.84		1.17736
TOPO bacteria	hotspot	36	59.1699	12.1468		59.1596	20.5821		2130.12	2129.75		0.999826
TOPO bacteria	hotspot	28	66.7183	11.7735		84.1509	17.1194		1868.11	2356.23		1.26129
TOPO bacteria	hotspot	14	74.005	15.3443		67.2488	14.8252		1036.07	941.483		0.908706
TOPO bacteria	hotspot	42	64.9325	14.1943		111.056	45.2699		2727.16	4664.37		1.71034
TOPO bacteria	hotspot	18	42.2794	7.05335		52.8711	5.96851		761.029	951.679		1.25052
TOPO bacteria	hotspot	12	54.086	8.713		56.4071	4.52379		649.032	676.885		1.04292
TOPO bacteria	hotspot	9	54.0026	9.86249		58.2065	6.34658		486.024	523.858		1.07785
TOPO bacteria	hotspot	13	30.3855	7.41147		35.1775	2.6998		395.011	457.307		1.15771
P12 bacteria	hotspot	14	54.0742	13.6084		51.5458	14.7281		757.038	721.641		0.953242
P12 bacteria	hotspot	17	43.5312	11.2931		43.7276	8.88346		740.03	743.369		1.00451
P12 bacteria	hotspot	10	37.8013	9.11465		29.6533	7.21666		378.013	296.533		0.78445
P12 bacteria	hotspot	10	108.811	11.3041		84.9258	11.9071		1088.11	849.258		0.780493
P12 bacteria	Chloroplast	287	35.0801	7.26308		7.70732	1.95204		10068	2212		0.219706
P12 bacteria	Chloroplast	114	84.6491	10.4102		19.4803	2.77037		9650	2220.75		0.23013
P12 bacteria	Chloroplast	105	46.8095	26.9829		10.8	2.32498		4915	1134		0.230722
P12 bacteria	Chloroplast	54	80.5185	12.106		19.7454	3.28644		4348	1066.25		0.245228
P12 bacteria	Chloroplast	95	79.3579	13.6623		19.6579	3.50343		7539	1867.5		0.247712
P12 bacteria	Chloroplast	118	72.6271	13.5431		18.4492	2.89775		8570	2177		0.254026
P12 bacteria	Chloroplast	31	84.8065	9.98472		21.9274	2.60384		2629	679.75		0.258558
P12 bacteria	Chloroplast	55	37.5818	9.04657		9.86364	1.91957		2067	542.5		0.262458
TOPO bacteria	Chloroplast	57	80.6491	10.4206		22.0658	3.10477		4597	1257.75		0.273602
TOPO bacteria	Chloroplast	80	114.412	92.8774		31.3844	8.60526		9153	2510.75		0.274309
TOPO bacteria	Chloroplast	118	97.1949	68.14		27.0381	4.55998		11469	3190.5		0.278185
TOPO bacteria	Chloroplast	317	61.959	11.7172		17.7492	3.46778		19641	5626.5		0.286467
TOPO bacteria	Chloroplast	92	82.2283	14.1399		29.413	3.79007		7565	2706		0.3577
TOPO bacteria	Chloroplast	89	63.5393	10.7967		24.3596	3.17146		5655	2168		0.383378
TOPO bacteria	Chloroplast	185	92.4162	18.2574		35.6649	4.43137		17097	6598		0.385916
TOPO bacteria	Chloroplast	58	78.2069	15.5358		31.3103	6.9762		4536	1816		0.400353
TOPO bacteria	Chloroplast	102	34.049	14.5264		13.8015	3.10428		3473	1407.75		0.405341
TOPO bacteria	Chloroplast	98	68.7551	9.15847		29.3112	3.81381		6738	2872.5		0.426313
P12 bacteria	Chloroplast	52	48.9423	11.778		21.0625	4.88693		2545	1095.25		0.430354
P12 bacteria	Chloroplast	70	57.8857	15.9242		24.9607	5.27618		4052	1747.25		0.431207
P12 bacteria	Chloroplast	130	58.2846	8.16614		25.6538	3.21069		7577	3335		0.440148
P12 bacteria	Chloroplast	37	51	10.1817		22.6014	3.03879		1887	836.25		0.443164
P12 bacteria	Chloroplast	208	109.327	19.5552		49.1538	10.5563		22740	10224		0.449604
34S	Chloroplast	103	28.7282	16.33		13.2913	1.95573		2959	1369		0.462656
34S	Chloroplast	67	33.7313	9.58942		16.2985	6.13072		2260	1092		0.483186
34S	Chloroplast	28	60.75	9.2361		29.5357	3.19629		1701	827		0.486185
34S	Chloroplast	87	111.644	46.679		55.7098	24.6314		9713	4846.75		0.498996
34S	Chloroplast	54	27.0926	6.45235		13.7593	2.83258		1463	743		0.507861
34S	Chloroplast	113	22.5044	5.28834		11.4934	2.26322		2543	1298.75		0.510716
34S	Chloroplast	109	24.4679	7.77052		12.7959	2.28577		2667	1394.75		0.522966
34S	Chloroplast	30	24.1667	4.71303		12.775	2.56749		725	383.25		0.528621
P12 bacteria	Chloroplast	101	54.2871	11.5882		36.854	21.417		5483	3722.25		0.678871
P12 bacteria	Cytoplasm	159	56.673	8.3836		26.0692	4.68914		9011	4145		0.459993
P12 bacteria	Cytoplasm	254	48.5984	8.28138		23.7293	4.82447		12344	6027.25		0.488274
P12 bacteria	Cytoplasm	209	53.4402	11.1583		27.2033	5.81159		11169	5685.5		0.509043
P12 bacteria	Cytoplasm	742	44.1833	9.03861		20.9279	3.05677		32784	15528.5		0.473661
34S	Cytoplasm	239	20.0795	7.59796		11.5983	2.21263		4799	2772		0.57762
34S	Cytoplasm	336	22.3065	7.8739		12.0528	2.48533		7495	4049.75		0.540327
34S	Cytoplasm	129	21.9845	5.69674		11.2578	2.24477		2836	1452.25		0.512077
TOPO bacteria	Cytoplasm	559	75.0519	14.241		34.7715	4.41824		41954	19437.2		0.463299
TOPO bacteria	Cytoplasm	732	88.5301	19.2901		26.6848	3.59975		64804	19533.2		0.30142
TOPO bacteria	Cytoplasm	247	114.672	17.5595		36.0931	6.01513		28324	8915		0.314751
TOPO bacteria	Cytoplasm	684	54.2997	9.32114		19.6714	3.547		37141	13455.2		0.362275
TOPO bacteria	Cytoplasm	671	24.3219	5.74618		9.98584	2.3145		16320	6700.5		0.41057
P12 bacteria	Vacuole	289	150.595	44.8173		53.3867	14.6192		43522	15428.7		0.354505
P12 bacteria	Vacuole	293	43.9625	8.21304		15.0111	3.4477		12881	4398.25		0.341453
TOPO bacteria	Vacuole	148	137.439	35.9327		43.4983	8.77949		20341	6437.75		0.316491
P12 bacteria	Nucleus	13	227.308	36.8225		18.1154	1.57326		2955	235.5		0.0796954
P12 bacteria	Nucleus	13	266.923	31.3886		20.4038	1.87233		3470	265.25		0.0764409
P12 bacteria	Nucleus	17	234	30.4836		16.9412	2.24048		3978	288		0.0723982
P12 bacteria	Nucleus	25	278.56	17.3471		19.67	2.03193		6964	491.75		0.0706132
P12 bacteria	Nucleus	21	40.9524	8.28539		4.09524	1.16854		860	86		0.1
P12 bacteria	Nucleus	26	41.0385	9.22813		3.93269	1.08064		1067	102.25		0.0958294
TOPO bacteria	Nucleus	28	47.7143	9.7785		4.03571	0.867933		1336	113		0.0845808
TOPO bacteria	Nucleus	16	205.125	21.7037		20.2344	2.76506		3282	323.75		0.0986441
TOPO bacteria	Nucleus	18	242.5	30.8264		23.7083	2.93339		4365	426.75		0.0977663
TOPO bacteria	Nucleus	29	263.345	32.3124		25.5862	2.84438		7637	742		0.0971586
