# Supplementary material for: Subcellular tracking reveals the location of dimethylsulfoniopropionate in microalgae and visualises its uptake by marine bacteria
Source: eLife. 2017 Apr 4;6:e23008. doi: 10.7554/eLife.23008 (PMC5380433; doi:10.7554/eLife.23008)
Supplement: Figure 4—source data 1. — DOI: http://dx.doi.org/10.7554/eLife.23008.015 [file elife-23008-fig4-data1.xlsx]

## Sheet: Nitrogen
Sample	Feature	Area	Mean 26CN	STDV		Mean 27CN	STDV		Total cnts 26CN	Total cnts 27CN		Ratio		Poisson
P12 bacteria	Bacteria	49	223.082	22.4465		1809.31	307.019		10931	88656.2		8.11052		0.0822177
P12 bacteria	Bacteria	13	198.657	25.283		1337.54	399.214		2582.54	17388		6.73292		0.141987		N	Poisson
P12 bacteria	Bacteria	43	326.899	36.0553		2121.28	579.269		14056.7	91215.2		6.4891		0.0587985		12P bacteria	0.0429209
P12 bacteria	Bacteria	109	168.749	24.831		1026.24	85.1201		18393.7	111861		6.08147		0.0483874		TOPO bacteria	0.0330809
P12 bacteria	Bacteria	60	333.837	45.6987		2029.94	559.224		20030.2	121796		6.08063		0.0463626		12P zoox	6.41622e-05
P12 bacteria	Bacteria	21	310.808	27.9407		1865.81	327.331		6526.97	39182.1		6.0031		0.0802559		TOPO zoox	3.39195e-05
P12 bacteria	Bacteria	80	293.424	26.3825		1732.47	289.813		23473.9	138598		5.90433		0.0416728		34S zoox	2.62961e-05
P12 bacteria	Bacteria	49	384.134	37.2103		2248.78	393.424		18822.6	110190		5.85416		0.0461711		32S zoox	1.89406e-05
P12 bacteria	Bacteria	44	271.271	22.9423		1501.18	159.636		11935.9	66052		5.5339		0.0550394
P12 bacteria	Bacteria	76	185.927	20.7414		999.699	199.358		14130.5	75977.2		5.37683		0.0492592
P12 bacteria	Bacteria	42	323.205	33.202		1684.62	220.407		13574.6	70754		5.21222		0.0488395
P12 bacteria	Bacteria	45	232	30.0783		1200.92	240.775		10440	54041.4		5.17638		0.0553387
P12 bacteria	Bacteria	65	314.077	35.8369		1624.99	261.024		20415	105624		5.17385		0.0395558
P12 bacteria	Bacteria	127	174.417	15.7716		882.505	71.318		22151	112078		5.05973		0.0372043
P12 bacteria	Bacteria	49	328.111	54.6335		1655.25	225.349		16077.4	81107.1		5.04478		0.0435515
P12 bacteria	Bacteria	70	271.076	24.929		1350.78	91.6403		18975.3	94554.6		4.98303		0.0396381
P12 bacteria	Bacteria	59	342.089	44.6781		1702.3	399.853		20183.2	100435		4.97618		0.0383853
P12 bacteria	Bacteria	183	279.286	26.753		1386.46	187.528		51109.3	253722		4.96431		0.0240691
P12 bacteria	Bacteria	51	245.44	29.4226		1215	353.891		12517.4	61964.9		4.95029		0.0485095
P12 bacteria	Bacteria	26	234.27	23.5341		1159.06	256.18		6091.03	30135.5		4.94753		0.0695051
P12 bacteria	Bacteria	29	376.285	41.8909		1861.27	280.771		10912.3	53976.8		4.94644		0.0519179
P12 bacteria	Bacteria	16	278.137	44.8902		1367.61	277.5		4450.18	21881.7		4.91704		0.0808565
P12 bacteria	Bacteria	17	271.66	35.7394		1328.09	281.853		4618.22	22577.6		4.88881		0.0789548
P12 bacteria	Bacteria	110	307.903	26.6851		1495.1	195.522		33869.3	164461		4.85576		0.0289746
P12 bacteria	Bacteria	90	372.052	67.3019		1780.93	353.094		33484.7	160284		4.78679		0.0287619
P12 bacteria	Bacteria	70	395.012	41.3868		1887.55	284.84		27650.8	132129		4.77847		0.0316007
P12 bacteria	Bacteria	97	255.409	30.1621		1213.62	224.318		24774.7	117721		4.75167		0.0332136
P12 bacteria	Bacteria	39	241.21	24.3942		1139.76	156.512		9407.18	44450.6		4.72517		0.0536258
P12 bacteria	Bacteria	60	269.519	37.6906		1267.66	327.345		16171.2	76059.8		4.70342		0.0407291
P12 bacteria	Bacteria	71	222.878	21.3868		1044.41	105.874		15824.4	74153.1		4.68601		0.0410339
P12 bacteria	Bacteria	14	271.719	16.7571		1270.06	51.7973		3804.06	17780.8		4.67416		0.0834986
P12 bacteria	Bacteria	32	299.546	27.0983		1399.5	232.73		9585.48	44784		4.67207		0.0525798
P12 bacteria	Bacteria	27	341.471	37.0898		1585.57	429.9		9219.72	42810.3		4.64334		0.0533119
P12 bacteria	Bacteria	18	285.46	38.5212		1321.97	214.536		5138.28	23795.4		4.63101		0.0712397
P12 bacteria	Bacteria	51	343.848	35.4003		1582.89	245.295		17536.3	80727.6		4.60347		0.0383533
P12 bacteria	Bacteria	129	400.924	42.0295		1844.53	250.82		51719.2	237944		4.60069		0.0223206
P12 bacteria	Bacteria	65	259.835	35.4797		1190.06	204.921		16889.3	77353.7		4.58005		0.0389
P12 bacteria	Bacteria	16	248.51	67.6069		1115.81	314.119		3976.15	17852.9		4.48999		0.0787366
P12 bacteria	Bacteria	48	240.162	34.5416		1063.24	144.277		11527.8	51035.4		4.42717		0.0456538
P12 bacteria	Bacteria	69	238.554	30.0312		1052.19	204.939		16460.2	72601.4		4.41073		0.0380772
P12 bacteria	Bacteria	66	291.644	34.4598		1278.18	231.542		19248.5	84359.7		4.38265		0.0350081
P12 bacteria	Bacteria	27	253.615	33.731		1106.1	246.072		6847.62	29864.6		4.36132		0.0584352
P12 bacteria	Bacteria	34	518.084	50.4259		2239.15	404.488		17614.9	76131.2		4.32199		0.0361359
P12 bacteria	Bacteria	36	263.64	40.2797		1114.98	185.895		9491.03	40139.4		4.22919		0.0482713
P12 bacteria	Bacteria	56	252.389	36.3388		1057.64	125.803		14133.8	59227.6		4.19051		0.0392292
P12 bacteria	Bacteria	19	251.416	20.9691		1043.16	77.248		4776.9	19820		4.14914		0.0668764
P12 bacteria	Bacteria	19	195.483	25.7209		796.287	184.932		3714.18	15129.5		4.07343		0.0745932
P12 bacteria	Bacteria	96	226.956	31.4777		917.668	201.942		21787.7	88096.1		4.04338		0.0305934
P12 bacteria	Bacteria	40	510.075	109.88		2061.98	386.806		20403	82479.1		4.0425		0.0316083
P12 bacteria	Bacteria	80	339.375	29.6478		1346.53	162.053		27150	107722		3.96767		0.0269438
P12 bacteria	Bacteria	150	249.477	21.0647		978.591	113.785		37421.5	146789		3.92257		0.0227154
P12 bacteria	Bacteria	97	220.291	22.8274		853.021	120.075		21368.2	82743		3.87225		0.0297141
P12 bacteria	Bacteria	122	183.502	29.9866		703.874	286.55		22387.2	85872.6		3.83579		0.0287847
P12 bacteria	Bacteria	122	339.029	63.9151		1274.36	529.291		41361.6	155471		3.75884		0.020796
P12 bacteria	Bacteria	18	290.81	15.1937		1074.04	78.3141		5234.58	19332.7		3.69326		0.0575442
P12 bacteria	Bacteria	54	359.671	70.6435		1308.86	301.221		19422.2	70678.5		3.63905		0.0294821
P12 bacteria	Bacteria	10	270.466	45.6318		968.993	229.681		2704.66	9689.93		3.58268		0.0779126
P12 bacteria	Bacteria	27	200.477	41.3345		715.365	112.486		5412.87	19314.9		3.56832		0.0548778
P12 bacteria	Bacteria	12	277.046	32.2725		966.478	67.2361		3324.55	11597.7		3.48851		0.0686286
P12 bacteria	Bacteria	61	347.594	32.0015		1191.52	88.5148		21203.2	72682.8		3.42791		0.0267555
P12 bacteria	Bacteria	30	366.461	36.7057		1198.55	258.212		10993.8	35956.6		3.27061		0.0356439
P12 bacteria	Bacteria	72	229.453	29.9487		740.696	215.99		16520.6	53330.1		3.22809		0.028743
P12 bacteria	Bacteria	43	228.227	24.3507		735.706	82.3688		9813.77	31635.4		3.22357		0.0372469
P12 bacteria	Bacteria	20	174.033	22.4276		559.242	219.319		3480.65	11184.8		3.21343		0.0623695
P12 bacteria	Bacteria	43	334.762	35.8031		1065.13	168.451		14394.8	45800.8		3.18177		0.0304027
P12 bacteria	Bacteria	173	258.141	48.9469		738.684	152.393		44658.5	127792		2.86155		0.01573
P12 bacteria	Bacteria	21	641.176	82.6451		1809.14	470.45		13464.7	37991.9		2.82159		0.028299
P12 bacteria	Bacteria	17	409.97	50.206		1149.36	260.946		6969.48	19539.1		2.80352		0.0391151
P12 bacteria	Bacteria	85	285.978	22.0782		774.528	83.6314		24308.1	65834.9		2.70835		0.0203267
P12 bacteria	Bacteria	88	349.027	55.0096		932.075	193.979		30714.3	82022.6		2.6705		0.0178644
P12 bacteria	Bacteria	18	154.885	30.7559		413.477	134.851		2787.93	7442.59		2.66957		0.0592772
P12 bacteria	Bacteria	62	205.476	30.5143		536.087	281.149		12739.5	33237.4		2.609		0.0271865
P12 bacteria	Bacteria	38	190.452	36.6988		496.266	248.56		7237.16	18858.1		2.60573		0.0360311
P12 bacteria	Bacteria	102	219.625	58.6085		563.331	327.548		22401.7	57459.8		2.56497		0.0202036
P12 bacteria	Bacteria	64	338.485	41.3668		857.268	135.063		21663.1	54865.2		2.53266		0.0203226
P12 bacteria	Bacteria	75	225.331	27.0608		561.031	185.28		16899.8	42077.3		2.4898		0.0226747
P12 bacteria	Bacteria	10	429.312	67.2115		1063.17	328.305		4293.12	10631.7		2.47645		0.0447813
P12 bacteria	Bacteria	6	311.644	29.854		739.302	276.532		1869.86	4435.81		2.37226		0.065409
P12 bacteria	Bacteria	39	308.185	86.8458		704.209	190.702		12019.2	27464.1		2.28502		0.0249906
P12 bacteria	Bacteria	27	451	43.4099		993.425	86.8133		12177	26822.5		2.20272		0.0240696
P12 bacteria	Bacteria	7	451.139	32.9357		924.845	249.572		3157.98	6473.91		2.05002		0.0444965
P12 bacteria	Bacteria	49	466.378	81.8145		940.407	592.894		22852.5	46080		2.01641		0.0163143
P12 bacteria	Bacteria	9	170.7	23.3554		299.105	21.5762		1536.3	2691.95		1.75223		0.0560272
P12 bacteria	Bacteria	25	254.015	63.0922		444.942	245.924		6350.37	11123.5		1.75164		0.0275498
P12 bacteria	Bacteria	11	304.089	21.4459		523.192	95.2597		3344.98	5755.11		1.72052		0.0374075
P12 bacteria	Bacteria	7	335.12	18.0098		338.482	125.796		2345.84	2369.37		1.01003		0.0294184
P12 bacteria	Bacteria	21	220.354	19.0912		175.934	97.4357		4627.43	3694.62		0.798418		0.0176153
P12 bacteria	Bacteria	60	211.831	32.463		51.015	29.6228		12709.9	3060.9		0.240828		0.00484885
P12 bacteria	Bacteria	21	149.811	8.83828		34.6729	15.7223		3146.04	728.13		0.231443		0.00951804
P12 bacteria	Bacteria	14	206.185	17.2847		25.9322	13.1443		2886.58	363.05		0.125772		0.00700365
P12 bacteria	Zoox	1135	394.085	53.2353		3.54986	2.25012		447286	4029.09		0.00900785		0.000142549
P12 bacteria	Zoox	2572	663.609	450.941		4.39127	3.35261		1.7068e+06	11294.3		0.00661725		6.24711e-05
P12 bacteria	Zoox	848	537.862	179.887		2.605	1.78371		456107	2209.04		0.00484325		0.000103296
P12 bacteria	Zoox	4031	1298.19	467.964		5.31397	2.82183		5.23301e+06	21420.6		0.00409336		2.80254e-05
P12 bacteria	Zoox	3115	946.332	241.956		3.80618	2.11594		2.94782e+06	11856.3		0.00402204		3.70121e-05
P12 bacteria	Zoox	1819	1164.94	421.114		4.67467	2.61465		2.11902e+06	8503.23		0.00401281		4.3604e-05
P12 bacteria	Zoox	2938	1287.56	578.394		5.0233	3.16455		3.78286e+06	14758.4		0.0039014		3.2177e-05
32S	Zoox	5523	1407.19	571.934		5.17557	3.13189		7.7719e+06	28584.7		0.00367795		2.1794e-05
32S	Zoox	5156	2164.86	1159.29		7.96035	5.10335		1.1162e+07	41043.6		0.00367708		1.81835e-05
32S	Zoox	6150	2100.91	1009.97		7.67393	4.62955		1.29206e+07	47194.7		0.00365267		1.68444e-05
34S	Zoox	2779	2387.54	653.972		8.69876	3.64914		6.63499e+06	24173.8		0.00364339		2.34759e-05
34S	Zoox	3519	2706.78	1024.51		9.86145	4.88254		9.52517e+06	34702.4		0.00364324		1.95928e-05
34S	Zoox	2104	2033.89	592.22		7.26068	3.4659		4.27931e+06	15276.5		0.00356984		2.89342e-05
34S	Zoox	2593	3973.77	1492.41		13.8778	6.47025		1.0304e+07	35985.1		0.00349235		1.84422e-05
34S	Zoox	1643	3464.15	1098.33		11.8155	4.89021		5.6916e+06	19412.9		0.0034108		2.45217e-05
34S	Zoox	1086	1435.52	375.129		4.76161	2.42789		1.55897e+06	5171.11		0.003317		4.62033e-05
34S	Zoox	2284	2747.02	677.342		9.01083	3.76663		6.27419e+06	20580.7		0.00328022		2.29025e-05
TOPO bacteria	Bacteria	81	202.262	21.4681		2665.45	455.98		16383.2	215902		13.1782		0.106792
TOPO bacteria	Bacteria	89	201.758	33.7095		1542.12	499.428		17956.4	137249		7.64343		0.0606565
TOPO bacteria	Bacteria	75	256.975	46.4601		1614.03	325.135		19273.1	121052		6.28088		0.048711
TOPO bacteria	Bacteria	101	176.038	33.3983		1089.68	509.776		17779.9	110058		6.19		0.0500317
TOPO bacteria	Bacteria	173	293.818	53.9438		1809.35	392.229		50830.6	313018		6.15806		0.0294481
TOPO bacteria	Bacteria	125	176.615	43.3245		864.568	608.577		22076.8	108071		4.89523		0.036155
TOPO bacteria	Bacteria	167	233.19	26.6029		977.992	434.884		38942.8	163325		4.19397		0.023651
TOPO bacteria	Bacteria	136	201.692	38.2399		835.893	434.052		27430.2	113681		4.1444		0.0278794
TOPO bacteria	Bacteria	37	279.296	47.848		1141.31	450.622		10334	42228.5		4.08638		0.0448477
TOPO bacteria	Bacteria	125	368.296	76.0993		1466.79	507.042		46037.1	183349		3.98263		0.0207616
TOPO bacteria	Bacteria	99	141.492	16.7335		559.227	241.544		14007.7	55363.4		3.95235		0.0373809
TOPO bacteria	Bacteria	44	183.345	41.2519		723.756	404.03		8067.19	31845.2		3.9475		0.0492031
TOPO bacteria	Bacteria	116	399.641	95.4133		1415.02	476.735		46358.4	164143		3.54073		0.0186228
TOPO bacteria	Bacteria	175	170.052	44.3748		592.981	232.83		29759.1	103772		3.48705		0.0229298
TOPO bacteria	Bacteria	26	152.002	23.2708		528.683	319.28		3952.05	13745.8		3.47813		0.0627783
TOPO bacteria	Bacteria	75	227.145	59.7141		774.514	107.93		17035.9	58088.6		3.40978		0.0297091
TOPO bacteria	Bacteria	102	151.706	23.0907		484.046	230.183		15474	49372.7		3.19068		0.0293956
TOPO bacteria	Bacteria	39	245.922	24.0136		765.767	260.685		9590.96	29864.9		3.11386		0.0365463
TOPO bacteria	Bacteria	105	153.385	23.1528		458.953	300.031		16105.4	48190		2.99216		0.0272339
TOPO bacteria	Bacteria	64	216.629	32.905		462.501	186.594		13864.3	29600		2.13499		0.0219719
TOPO bacteria	Bacteria	16	143.571	23.5102		234.998	142.487		2297.13	3759.97		1.63681		0.0433457
TOPO bacteria	Bacteria	6	248.041	23.6731		344.42	92.7178		1488.24	2066.52		1.38856		0.0472079
TOPO bacteria	Bacteria	62	232.493	41.1878		318.048	100.12		14414.6	19719		1.36799		0.014991
TOPO bacteria	Bacteria	20	186.417	13.0593		254.592	89.5339		3728.34	5091.84		1.36571		0.0294377
TOPO bacteria	Bacteria	21	268.531	31.1974		292.669	122.752		5639.15	6146.04		1.08989		0.0200977
TOPO bacteria	Bacteria	33	130.694	12.2243		119.514	60.695		4312.91	3943.98		0.914459		0.0201474
TOPO bacteria	Bacteria	26	159.163	23.4788		111.097	73.1922		4138.25	2888.52		0.698006		0.0169235
TOPO bacteria	Bacteria	15	544.201	60.8528		134.199	42.5305		8163.01	2012.99		0.246599		0.00613668
TOPO bacteria	Bacteria	39	169.849	51.2368		27.4391	14.4761		6624.11	1070.13		0.16155		0.00532242
TOPO bacteria	Bacteria	57	157.786	19.445		21.1421	8.59427		8993.82	1205.1		0.133992		0.00411029
TOPO bacteria	Zoox	934	2108.52	669.128		10.2499	4.78751		1.96935e+06	9573.4		0.00486119		4.98038e-05
TOPO bacteria	Zoox	7678	2073.87	967.437		8.58095	4.89045		1.59232e+07	65884.5		0.00413765		1.61532e-05
TOPO bacteria	Zoox	3311	1899.74	823.686		7.84442	4.29621		6.29003e+06	25972.9		0.00412921		2.56745e-05
TOPO bacteria	Zoox	3499	1517.27	484.609		6.21108	3.37731		5.30894e+06	21732.6		0.00409358		2.7825e-05
TOPO bacteria	Zoox	1188	482.05	283.089		1.95457	1.80043		572675	2322.03		0.0040547		8.43148e-05
TOPO bacteria	Zoox	1238	1766.26	357.77		7.15933	2.92188		2.18663e+06	8863.25		0.00405338		4.31419e-05
TOPO bacteria	Zoox	808	1115.98	303.245		4.52113	2.41484		901710	3653.07		0.00405127		6.71646e-05
TOPO bacteria	Zoox	5066	1904.14	619.564		7.61967	3.84462		9.64636e+06	38601.2		0.00400164		2.04082e-05
TOPO bacteria	Zoox	8804	1887.89	937.858		7.41813	4.55584		1.6621e+07	65309.2		0.00392932		1.54057e-05
TOPO bacteria	Zoox	3357	1685.8	463.713		6.49466	3.10803		5.65922e+06	21802.6		0.00385258		2.61416e-05
TOPO bacteria	Zoox	1434	1589.57	458.02		6.08872	3.03883		2.27944e+06	8731.22		0.00383042		4.10714e-05
TOPO bacteria	Zoox	2075	2117.29	943.337		8.10486	4.37236		4.39338e+06	16817.6		0.00382794		2.95742e-05
TOPO bacteria	Zoox	1150	2251.04	302.626		8.53158	3.07997		2.5887e+06	9811.32		0.00379005		3.83357e-05
TOPO bacteria	Zoox	2000	1593.46	761.594		6.02317	3.7101		3.18693e+06	12046.3		0.00377992		3.45044e-05
TOPO bacteria	Zoox	7221	1760.52	790.336		6.6303	3.90181		1.27127e+07	47877.4		0.00376612		1.72443e-05
TOPO bacteria	Zoox	5211	1212.16	594.173		4.54913	3.02187		6.31657e+06	23705.5		0.00375291		2.44206e-05
TOPO bacteria	Zoox	1951	2838.8	1196.56		8.96703	4.79109		5.53849e+06	17494.7		0.00315874		2.39192e-05
TOPO bacteria	Zoox	822	3132.84	998.726		9.0563	4.20421		2.5752e+06	7444.28		0.00289076		3.35527e-05
TOPO bacteria	Zoox	1824	2044.56	358.829		5.06864	2.44403		3.72927e+06	9245.19		0.00247909		2.5815e-05

## Sheet: Sulfur
Sample	Feature	Area	Mean 32S	STDV		Mean 34S	STDV		Total cnts 32S	Total cnts 34S		Ratio		Poisson
P12 bacteria	Bacteria	22	560.928	72.8813		138.413	26.5879		12340.4	3045.08		0.246757		0.00499299
P12 bacteria	Bacteria	51	917.387	247.809		204.442	44.1256		46786.7	10426.5		0.222852		0.00241343		S	Poisson
P12 bacteria	Bacteria	43	178.405	16.5398		39.0502	7.28343		7671.41	1679.16		0.218886		0.00589729		12P bacteria	0.00507833
P12 bacteria	Bacteria	167	224.701	120.41		49.0009	21.9498		37525	8183.16		0.218072		0.00266058		TOPO bacteria	0.00146407
P12 bacteria	Bacteria	44	198.258	44.0261		42.3909	8.76271		8723.35	1865.2		0.213817		0.00545451		12P zoox	0.000918192
P12 bacteria	Bacteria	17	79.9022	44.6512		15.589	8.19409		1358.34	265.013		0.195101		0.0131017		TOPO zoox	0.000346347
P12 bacteria	Bacteria	14	619.528	280.077		119.185	24.9989		8673.39	1668.6		0.192381		0.00514274		34S zoox	0.000801855
P12 bacteria	Bacteria	156	115.652	84.0438		21.8996	20.7557		18041.6	3416.34		0.189359		0.00353314		32S zoox	0.000158075
P12 bacteria	Bacteria	23	839.536	279.563		152.8	33.6364		19309.3	3514.39		0.182005		0.00333785
P12 bacteria	Bacteria	55	314.834	45.2926		57.1976	12.9795		17315.8	3145.87		0.181676		0.00352108
P12 bacteria	Bacteria	63	282.757	31.657		51.1171	9.50687		17813.7	3220.38		0.180781		0.00346166
P12 bacteria	Bacteria	37	191.577	25.7903		34.3719	7.38179		7088.34	1271.76		0.179416		0.00546376
P12 bacteria	Bacteria	30	210.764	68.2755		37.5603	7.42496		6322.93	1126.81		0.17821		0.00576259
P12 bacteria	Bacteria	16	210.464	24.7939		36.9609	8.91218		3367.42	591.375		0.175616		0.00783008
P12 bacteria	Bacteria	39	192.763	26.8424		33.5581	6.52865		7517.76	1308.76		0.17409		0.00521426
P12 bacteria	Bacteria	62	390.345	189.454		66.0903	25.1181		24201.4	4097.6		0.169312		0.00286015
P12 bacteria	Bacteria	153	220.87	31.9362		36.631	8.30092		33793	5604.54		0.165849		0.00239201
P12 bacteria	Bacteria	52	223.294	59.5731		36.7884	8.27374		11611.3	1913		0.164753		0.00406531
P12 bacteria	Bacteria	18	284.052	28.8538		45.6086	8.03212		5112.93	820.954		0.160564		0.00603704
P12 bacteria	Bacteria	39	767.429	98.8134		121.114	16.1154		29929.7	4723.44		0.157818		0.00247085
P12 bacteria	Bacteria	15	219.792	30.2431		34.5643	11.3527		3296.89	518.465		0.157259		0.0074297
P12 bacteria	Bacteria	20	298.862	41.8291		45.4408	11.0569		5977.25	908.816		0.152046		0.00541342
P12 bacteria	Bacteria	58	584.824	137.159		88.3595	23.2979		33919.8	5124.85		0.151087		0.00226434
P12 bacteria	Bacteria	52	164.665	27.1497		24.4828	6.05534		8562.58	1273.1		0.148682		0.00446609
P12 bacteria	Bacteria	46	303.523	63.6872		44.5082	11.0339		13962.1	2047.38		0.146639		0.00347026
P12 bacteria	Bacteria	67	113.663	41.1642		16.2609	4.72346		7615.41	1089.48		0.143063		0.00463395
P12 bacteria	Bacteria	33	46.3997	15.542		6.42437	3.23112		1531.19	212.004		0.138457		0.0101462
P12 bacteria	Bacteria	38	531.335	138.476		73.5268	20.03		20190.7	2794.02		0.138381		0.00279323
P12 bacteria	Bacteria	59	670.048	159.201		91.6575	21.6394		39532.8	5407.79		0.136792		0.00198332
P12 bacteria	Bacteria	35	53.8828	19.2324		7.22697	2.68955		1885.9	252.944		0.134124		0.00898098
P12 bacteria	Bacteria	41	665.05	127.59		88.999	13.7026		27267.1	3648.96		0.133823		0.00235895
P12 bacteria	Bacteria	20	1828.89	695.377		244.26	86.8108		36577.8	4885.21		0.133557		0.00203444
P12 bacteria	Bacteria	24	440.001	61.5068		57.45	8.93599		10560	1378.8		0.130568		0.00373881
P12 bacteria	Bacteria	30	246.202	112.838		31.7377	7.9396		7386.07	952.131		0.128909		0.00443878
P12 bacteria	Bacteria	51	641.901	142.224		81.8085	19.0208		32737	4172.24		0.127447		0.00209505
P12 bacteria	Bacteria	66	69.6041	25.6167		8.77295	4.0339		4593.87	579.015		0.126041		0.00555831
P12 bacteria	Bacteria	35	391.162	185.636		48.4068	21.9939		13690.7	1694.24		0.123751		0.00318711
P12 bacteria	Bacteria	98	372.268	155.577		44.6792	19.3513		36482.2	4378.56		0.120019		0.00191954
P12 bacteria	Bacteria	31	299.805	76.4949		33.6401	15.8304		9293.96	1042.84		0.112207		0.00366439
P12 bacteria	Bacteria	18	728.22	100.179		80.6305	15.3395		13108	1451.35		0.110723		0.00306305
P12 bacteria	Bacteria	41	220.49	48.219		24.2993	8.21275		9040.07	996.27		0.110206		0.0036789
P12 bacteria	Bacteria	73	67.5185	17.6178		7.41112	3.30348		4928.85	541.012		0.109764		0.00497133
P12 bacteria	Bacteria	21	203.306	83.9657		22.287	6.59727		4269.42	468.027		0.109623		0.0053377
P12 bacteria	Bacteria	27	1138.45	289.512		123.2	25.1666		30738.1	3326.4		0.108218		0.00197525
P12 bacteria	Bacteria	37	55.7927	25.0002		6.0001	2.72855		2064.33	222.004		0.107543		0.00759593
P12 bacteria	Bacteria	10	173.175	36.388		18.5009	4.90505		1731.75	185.009		0.106833		0.00826328
P12 bacteria	Bacteria	11	703.985	200.198		74.6538	22.8321		7743.84	821.192		0.106045		0.00389182
P12 bacteria	Bacteria	17	23.0014	6.37452		2.41179	1.80484		391.023	41.0004		0.104854		0.0172125
P12 bacteria	Bacteria	40	420.755	184.698		43.5182	14.3208		16830.2	1740.73		0.103429		0.00260404
P12 bacteria	Bacteria	28	754.428	210.157		77.8623	18.2594		21124	2180.14		0.103207		0.00232164
P12 bacteria	Bacteria	14	353.212	78.1119		36.1057	8.41211		4944.97	505.48		0.102221		0.00477335
P12 bacteria	Bacteria	60	234.884	80.6743		23.4333	8.25834		14093.1	1406		0.0997653		0.00279021
P12 bacteria	Bacteria	14	45.6483	13.3827		4.50006	2.34526		639.076	63.0009		0.0985812		0.0130178
P12 bacteria	Bacteria	50	96.3452	35.3248		9.44024	3.30853		4817.26	472.012		0.0979835		0.00472579
P12 bacteria	Bacteria	19	579.715	120.694		55.7007	13.3757		11014.6	1058.31		0.0960828		0.00309215
P12 bacteria	Bacteria	26	215.148	44.1662		20.6028	6.53515		5593.84	535.672		0.095761		0.00433109
P12 bacteria	Bacteria	18	23.8905	9.73253		2.2778	2.29595		430.029	41.0004		0.0953435		0.0155838
P12 bacteria	Bacteria	14	57.7946	19.7163		5.21437	2.63646		809.125	73.0011		0.0902224		0.0110257
P12 bacteria	Bacteria	14	314.502	76.2764		28.333	9.73269		4403.03	396.662		0.0900884		0.00472269
P12 bacteria	Bacteria	14	515.589	372.442		42.8635	29.3653		7218.25	600.089		0.083135		0.00353197
P12 bacteria	Zoox	2972	129.554	27.5653		97.7941	20.6462		385034	290644		0.754852		0.00185482
P12 bacteria	Zoox	3792	219.712	64.0184		63.717	34.9298		833146	241615		0.290003		0.000670095
P12 bacteria	Zoox	5540	248.556	99.7691		63.4572	21.2621		1.377e+06	351553		0.255303		0.000482431
P12 bacteria	Zoox	3675	495.695	179.677		119.34	34.0555		1.82168e+06	438575		0.240753		0.000404942
P12 bacteria	Zoox	3397	37.6022	31.8023		7.24481	4.71002		127735	24610.6		0.19267		0.00134126
P12 bacteria	Zoox	1096	126.14	23.635		9.27469	3.58434		138250	10165.1		0.0735267		0.000755608
32S	Zoox	4163	218.144	134.072		9.7563	6.6954		908133	40615.5		0.0447241		0.000226828
32S	Zoox	6108	219.103	299.447		9.63017	13.3516		1.33828e+06	58821.1		0.0439527		0.000185165
32S	Zoox	4600	864.184	493.77		37.7441	22.3548		3.97525e+06	173623		0.043676		0.000107083
32S	Zoox	5847	597.329	403.151		25.6434	17.9884		3.49258e+06	149937		0.04293		0.000113223
34S	Zoox	2852	644.62	436.398		355.961	110.822		1.83846e+06	1.0152e+06		0.552203		0.000682806
34S	Zoox	1367	663.162	245.537		338.139	79.2091		906542	462236		0.509889		0.000921545
34S	Zoox	1867	166.755	62.8412		75.4601	22.6148		311332	140884		0.45252		0.00145301
34S	Zoox	3361	621.093	366.103		254.114	85.7062		2.08749e+06	854076		0.40914		0.000525533
34S	Zoox	1808	668.747	291.368		206.751	76.6667		1.2091e+06	373806		0.309161		0.000578574
34S	Zoox	3304	195.006	93.3473		52.5629	26.8316		644300	173668		0.269545		0.000728779
34S	Zoox	2116	263.78	151.827		62.2274	18.0266		558159	131673		0.235906		0.000722742
TOPO bacteria	Bacteria	189	1728.6	974.873		121.649	61.2348		326705	22991.7		0.0703745		0.000480173
TOPO bacteria	Bacteria	244	1492.88	987.647		104.731	63.9749		364263	25554.5		0.0701538		0.000453984
TOPO bacteria	Bacteria	92	2751.76	1226.09		188.111	69.9794		253162	17306.2		0.0683601		0.000537107
TOPO bacteria	Bacteria	146	1607.6	1174.01		106.646	72.4631		234710	15570.2		0.0663382		0.000548988
TOPO bacteria	Bacteria	233	455.526	208.81		29.4577	14.4792		106138	6863.65		0.0646674		0.000805406
TOPO bacteria	Bacteria	45	72.7934	20.6828		4.64452	2.75654		3275.7	209.004		0.0638042		0.00455201
TOPO bacteria	Bacteria	246	628.67	469.735		39.4695	30.1499		154653	9709.5		0.0627826		0.000656845
TOPO bacteria	Bacteria	133	291.382	168.532		17.5349	10.3235		38753.8	2332.14		0.0601785		0.00128308
TOPO bacteria	Bacteria	150	401.034	244.501		23.8286	14.0942		60155.1	3574.3		0.059418		0.00102296
TOPO bacteria	Bacteria	201	437.913	221.554		25.9275	13.0789		88020.6	5211.44		0.059207		0.000844082
TOPO bacteria	Bacteria	75	95.3842	25.7496		5.37342	2.72521		7153.81	403.007		0.0563345		0.00288416
TOPO bacteria	Bacteria	141	375.837	215.178		20.5902	12.6614		52993	2903.21		0.0547848		0.00104425
TOPO bacteria	Bacteria	147	492.595	271.09		26.4173	14.0282		72411.5	3883.34		0.0536288		0.000883363
TOPO bacteria	Bacteria	123	172.639	100.841		8.81329	5.48103		21234.7	1084.03		0.0510502		0.0015896
TOPO bacteria	Bacteria	39	121.812	49.8939		6.15397	3.58032		4750.67	240.005		0.0505202		0.00334239
TOPO bacteria	Bacteria	232	72.2463	44.609		3.61212	3.00735		16761.1	838.013		0.0499974		0.00176977
TOPO bacteria	Bacteria	186	289.456	162.616		14.447	8.09604		53838.8	2687.14		0.0499108		0.000986565
TOPO bacteria	Bacteria	38	241.037	61.5607		11.8952	4.05924		9159.4	452.016		0.04935		0.00237777
TOPO bacteria	Bacteria	71	234.375	72.869		11.4511	5.02541		16640.6	813.03		0.0488581		0.00175486
TOPO bacteria	Zoox	9631	858.84	406.356		538.423	159.506		8.27148e+06	5.18555e+06		0.626919		0.000351153
TOPO bacteria	Zoox	9238	653.249	375.533		346.126	99.4512		6.03471e+06	3.19751e+06		0.529854		0.000366501
TOPO bacteria	Zoox	1889	561.378	167.755		232.09	74.9135		1.06044e+06	438419		0.41343		0.000742325
TOPO bacteria	Zoox	1911	955.691	378.053		329.285	75.3775		1.82633e+06	629263		0.344552		0.000503648
TOPO bacteria	Zoox	1022	956.749	1076.3		179.83	108.05		977798	183786		0.187959		0.000477868
TOPO bacteria	Zoox	6159	1444.92	709.735		266.948	67.4		8.89925e+06	1.64413e+06		0.18475		0.00015683
TOPO bacteria	Zoox	5283	2222.99	1232.44		407.347	261.47		1.1744e+07	2.15201e+06		0.183243		0.000135876
TOPO bacteria	Zoox	5338	2185.42	1280.32		380.81	138.255		1.16658e+07	2.03276e+06		0.17425		0.000132437
TOPO bacteria	Zoox	2316	1051.61	552.761		141.622	70.9746		2.43553e+06	327996		0.134671		0.000250482

## Sheet: N vs S
Sample	N-image	S-image	Feature		N ratio	S ratio
P12 bacteria	chain2_36	12+_4_S	Bacteria		4.42717	0.246757		N	ratio	SE		S	ratio	SE
P12 bacteria	chain3_3	12+_4_S	Bacteria		4.68601	0.222852		12P bacteria	4.28413	0.151543		12P bacteria	0.14133	0.00512241
P12 bacteria	chain1_11	chain1_S_4	Bacteria		4.75167	0.218886		TOPO bacteria	4.03524	0.633014		TOPO bacteria	0.0584063	0.0017169
P12 bacteria	chain1_24	chain1_2_S	Bacteria		3.22357	0.218072		12P zoox	0.00488548	0.000261209		12P zoox	0.301185	0.030293
P12 bacteria	chain2_30	chain2_1_S	Bacteria		6.4891	0.213817		TOPO zoox	0.00388658	7.09335e-05		TOPO zoox	0.304384	0.04379
P12 bacteria	chain2_32	chain2_1_S	Bacteria		4.67416	0.195101		34S zoox	0.00347955	5.6238e-05		34S zoox	0.391195	0.0462235
P12 bacteria	chain1_14	12+_3_S_1	Bacteria		4.64334	0.192381		32S zoox	0.00366923	8.28656e-06		32S zoox	0.0437767	0.000520357
P12 bacteria	chain2_23	chain2_1_S	Bacteria		4.78679	0.189359
P12 bacteria	chain3_3	12+_4_S	Bacteria		3.48851	0.182005
P12 bacteria	chain1_6	chain1_S_1	Bacteria		4.04338	0.181676
P12 bacteria	chain1_19	chain1_S_1	Bacteria		3.96767	0.180781
P12 bacteria	chain1_16	chain1_S_3	Bacteria		3.69326	0.179416
P12 bacteria	chain1_15	chain1_S_3	Bacteria		4.67207	0.17821
P12 bacteria	chain1_30	chain1_S_8	Bacteria		2.70835	0.175616
P12 bacteria	chain1_30	chain1_S_8	Bacteria		4.38265	0.17409
P12 bacteria	chain1_16	chain1_S_3	Bacteria		5.90433	0.169312
P12 bacteria	chain1_23	12+_S	Bacteria		3.92257	0.165849
P12 bacteria	chain1_28	chain1_S_2	Bacteria		4.85576	0.164753
P12 bacteria	chain1_20	chain1_S_1	Bacteria		4.41073	0.160564
P12 bacteria	chain3_3	12+_4_S	Bacteria		4.14914	0.157818
P12 bacteria	chain1_9	chain1_S_3	Bacteria		4.36132	0.157259
P12 bacteria	chain1_19	chain1_S_1	Bacteria		4.22919	0.152046
P12 bacteria	chain1_31	chain1_S_8	Bacteria		6.08147	0.151087
P12 bacteria	chain1_16	chain1_S_3	Bacteria		2.53266	0.148682
P12 bacteria	chain1_11	chain1_S_4	Bacteria		4.70342	0.146639
P12 bacteria	chain1_35	chain1_S_5	Bacteria		4.58005	0.143063
P12 bacteria	chain2_3	chain1_2_S	Bacteria		5.17638	0.138457
P12 bacteria	chain1_40	chain1_S_5	Bacteria		4.95029	0.138381
P12 bacteria	chain1_15	chain1_S_4	Bacteria		4.60347	0.136792
P12 bacteria	chain1_35	chain1_S_5	Bacteria		3.56832	0.134124
P12 bacteria	chain1_14	12+_3_S_1	Bacteria		2.6705	0.133823
P12 bacteria	chain2_13	chain2_1_S	Bacteria		4.96431	0.133557
P12 bacteria	chain1_32	chain1_S_8	Bacteria		5.37683	0.130568
P12 bacteria	chain1_18	chain1_S_2	Bacteria		1.75164	0.128909
P12 bacteria	chain1_37	chain1_S_6	Bacteria		2.28502	0.127447
P12 bacteria	chain2_2	chain1_2_S	Bacteria		5.05973	0.126041
P12 bacteria	chain2_30	chain2_1_S	Bacteria		4.63101	0.123751
P12 bacteria	chain2_24	chain2_1_S	Bacteria		4.94644	0.120019
P12 bacteria	chain1_16	chain1_S_8	Bacteria		2.47645	0.112207
P12 bacteria	chain1_15	12+_3_S_1	Bacteria		4.60347	0.110723
P12 bacteria	chain1_34	chain1_S_5	Bacteria		2.60573	0.110206
P12 bacteria	chain2_2	chain1_2_S	Bacteria		4.94753	0.109764
P12 bacteria	chain2_32	chain2_1_S	Bacteria		4.98303	0.109623
P12 bacteria	chain1_1	chain1_S_7	Bacteria		2.609	0.108218
P12 bacteria	chain2_3	chain1_2_S	Bacteria		4.72517	0.107543
P12 bacteria	chain2_32	chain2_1_S	Bacteria		4.0425	0.106833
P12 bacteria	chain1_11	12+_3_S_1	Bacteria		4.70342	0.106045
P12 bacteria	chain2_16	chain1_2_S	Bacteria		5.21222	0.104854
P12 bacteria	chain1_14	chain1_S_4	Bacteria		2.6705	0.103429
P12 bacteria	chain1_19	chain1_S_1	Bacteria		3.63905	0.103207
P12 bacteria	chain1_8	chain1_S_2	Bacteria		2.86155	0.102221
P12 bacteria	chain1_37	chain1_S_5	Bacteria		3.75884	0.0997653
P12 bacteria	chain2_17	chain1_2_S	Bacteria		6.73292	0.0985812
P12 bacteria	chain2_2	chain1_2_S	Bacteria		4.88881	0.0979835
P12 bacteria	chain1_1	chain1_S_5	Bacteria		3.21343	0.0960828
P12 bacteria	chain1_1	chain1_S_5	Bacteria		3.83579	0.095761
P12 bacteria	chain2_16	chain1_2_S	Bacteria		5.5339	0.0953435
P12 bacteria	chain2_17	chain1_2_S	Bacteria		8.11052	0.0902224
P12 bacteria	chain1_32	chain1_S_8	Bacteria		2.66957	0.0900884
P12 bacteria	chain2_14	chain2_1_S	Bacteria		3.87225	0.083135
P12 bacteria	chain1_10	chain1_S_4	Zoox		0.00402204	0.754852
P12 bacteria	chain1_22	12+_S	Zoox		0.0039014	0.290003
P12 bacteria	chain1_14	chain1_S_4	Zoox		0.00409336	0.255303
P12 bacteria	chain1_15	12+_3_S_1	Zoox		0.0042754	0.240753
P12 bacteria	chain1_24	chain1_2_S	Zoox		0.00401281	0.19267
P12 bacteria	chain1_35	chain1_S_5	Zoox		0.00900785	0.0735267
32S	32(1)_3	32(1)_3_S_1	Zoox		0.00365267	0.0447241
32S	32(1)_1	32(1)_1_S	Zoox		0.00367708	0.043676
32S	32(1)_2	32(1)_2_S	Zoox		0.00367795	0.04293
34S	34(1)_5	34(1)_5_S	Zoox		0.00328022	0.552203
34S	34(1)_5	34(1)_5_S	Zoox		0.003317	0.509889
34S	34(1)0	34(1)0_S	Zoox		0.00356984	0.45252
34S	34(1)_6	34(1)_6_S	Zoox		0.00349235	0.40914
34S	34(1)_6	34(1)_6_S	Zoox		0.0034108	0.309161
34S	34(1)0	34(1)0_S	Zoox		0.00364324	0.269545
34S	34(1)0	34(1)0_S	Zoox		0.00364339	0.235906
TOPO bacteria	chain1_17	chain1_5_S	Bacteria		6.28088	0.0703745
TOPO bacteria	chain1_30	chain1_2_S_1	Bacteria		3.98263	0.0701538
TOPO bacteria	chain1_3	chain1_5_S	Bacteria		6.15806	0.0683601
TOPO bacteria	chain1_30	chain1_2_S_1	Bacteria		3.54073	0.0663382
TOPO bacteria	chain1_24	chain1_2_S_1	Bacteria		4.1444	0.0646674
TOPO bacteria	chain2_10	chain1_3_S	Bacteria		3.48705	0.0638042
TOPO bacteria	chain2_3	chain2_6_S	Bacteria		3.40978	0.0627826
TOPO bacteria	chain1_11	chain1_1_S	Bacteria		2.13499	0.0601785
TOPO bacteria	chain1_11	chain1_1_S	Bacteria		1.38856	0.059418
TOPO bacteria	chain1_31	chain1_2_S_1	Bacteria		13.1782	0.059207
TOPO bacteria	chain1_18	chain2_7_S	Bacteria		2.99216	0.0563345
TOPO bacteria	chain1_12	chain1_1_S	Bacteria		4.89523	0.0547848
TOPO bacteria	chain1_12	chain1_1_S	Bacteria		3.95235	0.0536288
TOPO bacteria	chain1_11	chain1_1_S	Bacteria		1.36571	0.0510502
TOPO bacteria	chain2_2	chain2_6_S	Bacteria		0.914459	0.0505202
TOPO bacteria	chain1_18	chain2_7_S	Bacteria		3.47813	0.0499974
TOPO bacteria	chain2_15	chain1_3_S	Bacteria		4.08638	0.0499108
TOPO bacteria	chain2_13	chain1_3_S	Bacteria		1.08989	0.04935
TOPO bacteria	chain2_11	chain1_3_S	Bacteria		6.19	0.0488581
TOPO bacteria	chain1_25	chain1_2_S_1	Zoox		0.00392932	0.626919
TOPO bacteria	chain1_25	chain1_1_S	Zoox		0.00392932	0.529854
TOPO bacteria	chain1_27	chain1_1_S	Zoox		0.00382794	0.41343
TOPO bacteria	chain1_17	chain1_5_S	Zoox		0.0040547	0.187959
TOPO bacteria	chain1_24	chain1_2_S_1	Zoox		0.00413765	0.18475
TOPO bacteria	chain1_3	chain1_5_S	Zoox		0.00400164	0.183243
TOPO bacteria	chain1_30	chain1_2_S_1	Zoox		0.00405338	0.17425
TOPO bacteria	chain2_3	chain2_6_S	Zoox		0.00315874	0.134671
